# Supplementary material for: Efficient and Fast Removal of Aqueous Tungstate by an Iron-Based LDH Delaminated in L-Asparagine
Source: Int J Environ Res Public Health. 2022 Jun 14;19(12):7280. doi: 10.3390/ijerph19127280 (PMC9223674; doi:10.3390/ijerph19127280)
Supplement: Supplementary file 1 [file ijerph-19-07280-s001.zip]

Archive with 13 entries (12 files):
- Supplementary File/
- Supplementary File/Figure S1.pdf
- Supplementary File/Figure S2.pdf
- Supplementary File/Figure S3.pdf
- Supplementary File/Figure S4.pdf
- Supplementary File/Figure S5.pdf
- Supplementary File/Figure S6.pdf
- Supplementary File/Figure S7.pdf
- Supplementary File/Table S1.pdf
- Supplementary File/Table S2.pdf
- Supplementary File/Table S3.pdf
- Supplementary File/Table S4.pdf
- Supplementary File/Table S5.pdf
